# Supplementary material for: E/Z Isomerism of the Potential Antiepileptic Drug GIZH-298
Source: Molecules. 2026 May 29;31(11):1872. doi: 10.3390/molecules31111872 (PMC13258319; doi:10.3390/molecules31111872)
Supplement: Supplementary file 1 [file molecules-31-01872-s001.zip]

Archive with 1 entries (1 files):
- molecules-4300478-supplementary.pdf
